# Supplementary material for: Whole transcriptome sequencing identifies key circRNAs, lncRNAs, and miRNAs regulating neurogenesis in developing mouse retina
Source: BMC Genomics. 2021 Oct 30;22:779. doi: 10.1186/s12864-021-08078-z (PMC8557489; doi:10.1186/s12864-021-08078-z)
Supplement: Supplementary file 2 — Additional file 2: Supplementary Table 1. primer sequences of four circRNAs and lncRNAs in Quantitative Real-time PCR. Supplementary Table S2. RNA-RNA pairs in circRNA/lncRNA-miRNA-mRNA Network. [file 12864_2021_8078_MOESM2_ESM.xlsx]

## Sheet: Supplementary Table S1
Supplementary Table 1: primer sequences of four circRNAs and lncRNAs in Quantitative Real-time PCR
circ-CDYL	F1	5'-GCTGTTAATGGAAAAGGTGG-3'
	R1	5'-CCGGTTGAAGTCATGGATGT-3'
circ-ATXN1	F1	5'-ACTGCCACCCTTTCTACTCA-3'
	R1	5'-ACGGTGCAGGATACTTCTGT-3'
circ-DYM	F1	5'-ACCAGGACTCGAGACAAGTA-3'
	R1	5'-CAGTCCAGAGACCAGCTGAT-3'
circ-RPGRIP1	F1	5'-AAGAAGGCTGTGAGCTTGAG-3'
	R1	5'-GCCTGTCATTTGGCCTTCTC-3'
Meg3	F1	5'-TATGAGGCAAATGGAGGCAG-3'
	R1	5'-CCACTCGGCAAGACAGAAAAG-3'
Vax2os	F1	5'-GGCCTTTGTTTTGGGGGAAC-3'
	R1	5'-GACACCCATCTTCCCAACGT-3'

## Sheet: Supplementary Table S2
Supplementary Table S2: RNA-RNA pairs in circRNA/lncRNA-miRNA-mRNA Network
Target RNA	miRNA
circATXN1	miR-128-3p
circATXN1	miR-148a-3p
circATXN1	miR-148b-3p
circATXN1	miR-19b-3p
circATXN1	miR-27b-3p
circCDYL	miR-204-5p
circCDYL	miR-211-5p
circCDYL	miR-27b-3p
circDYM	miR-16-5p
circDYM	miR-29a-3p
MEG3	let-7a-5p
MEG3	let-7b-5p
MEG3	let-7c-5p
MEG3	let-7d-5p
MEG3	let-7e-5p
MEG3	let-7f-5p
MEG3	let-7g-5p
MEG3	let-7i-5p
MEG3	miR-100-5p
MEG3	miR-128-3p
MEG3	miR-129-5p
MEG3	miR-143-3p
MEG3	miR-148a-3p
MEG3	miR-148b-3p
MEG3	miR-16-5p
MEG3	miR-181a-5p
MEG3	miR-181b-5p
MEG3	miR-181d-5p
MEG3	miR-182-5p
MEG3	miR-183-5p
MEG3	miR-192-5p
MEG3	miR-19b-3p
MEG3	miR-204-5p
MEG3	miR-20a-5p
MEG3	miR-211-5p
MEG3	miR-217-5p
MEG3	miR-218-5p
MEG3	miR-24-3p
MEG3	miR-27b-3p
MEG3	miR-29a-3p
MEG3	miR-328-3p
MEG3	miR-370-3p
MEG3	miR-381-3p
MEG3	miR-7b-5p
MEG3	miR-9-5p
MEG3	miR-93-5p
MEG3	miR-96-5p
MEG3	miR-99a-5p
MEG3	miR-99b-5p
VAX2OS	miR-129-5p
VAX2OS	miR-218-5p
VAX2OS	miR-27b-3p
VAX2OS	miR-29a-3p
VAX2OS	miR-370-3p
Kif21b	let-7a-5p
Pitpnm3	let-7a-5p
Sec14l1	let-7a-5p
Kmt2d	let-7a-5p
Abcg1	let-7a-5p
Zfp516	let-7a-5p
Stx3	let-7a-5p
Frmd4b	let-7a-5p
Ppme1	let-7a-5p
Elovl4	let-7a-5p
Klhdc8b	let-7a-5p
Dmd	let-7a-5p
Kif21b	let-7b-5p
Pitpnm3	let-7b-5p
Sec14l1	let-7b-5p
Kmt2d	let-7b-5p
Abcg1	let-7b-5p
Zfp516	let-7b-5p
Stx3	let-7b-5p
Frmd4b	let-7b-5p
Ppme1	let-7b-5p
Elovl4	let-7b-5p
Klhdc8b	let-7b-5p
Dmd	let-7b-5p
Kif21b	let-7c-5p
Pitpnm3	let-7c-5p
Sec14l1	let-7c-5p
Kmt2d	let-7c-5p
Abcg1	let-7c-5p
Zfp516	let-7c-5p
Stx3	let-7c-5p
Frmd4b	let-7c-5p
Ppme1	let-7c-5p
Elovl4	let-7c-5p
Klhdc8b	let-7c-5p
Dmd	let-7c-5p
Kif21b	let-7d-5p
Pitpnm3	let-7d-5p
Sec14l1	let-7d-5p
Kmt2d	let-7d-5p
Abcg1	let-7d-5p
Zfp516	let-7d-5p
Stx3	let-7d-5p
Frmd4b	let-7d-5p
Ppme1	let-7d-5p
Elovl4	let-7d-5p
Klhdc8b	let-7d-5p
Dmd	let-7d-5p
Kif21b	let-7e-5p
Pitpnm3	let-7e-5p
Sec14l1	let-7e-5p
Kmt2d	let-7e-5p
Abcg1	let-7e-5p
Zfp516	let-7e-5p
Stx3	let-7e-5p
Frmd4b	let-7e-5p
Ppme1	let-7e-5p
Elovl4	let-7e-5p
Klhdc8b	let-7e-5p
Dmd	let-7e-5p
Kif21b	let-7f-5p
Pitpnm3	let-7f-5p
Sec14l1	let-7f-5p
Kmt2d	let-7f-5p
Abcg1	let-7f-5p
Zfp516	let-7f-5p
Stx3	let-7f-5p
Frmd4b	let-7f-5p
Ppme1	let-7f-5p
Elovl4	let-7f-5p
Klhdc8b	let-7f-5p
Dmd	let-7f-5p
Kif21b	let-7g-5p
Pitpnm3	let-7g-5p
Sec14l1	let-7g-5p
Kmt2d	let-7g-5p
Abcg1	let-7g-5p
Zfp516	let-7g-5p
Stx3	let-7g-5p
Frmd4b	let-7g-5p
Ppme1	let-7g-5p
Elovl4	let-7g-5p
Klhdc8b	let-7g-5p
Dmd	let-7g-5p
Kif21b	let-7i-5p
Pitpnm3	let-7i-5p
Sec14l1	let-7i-5p
Kmt2d	let-7i-5p
Abcg1	let-7i-5p
Zfp516	let-7i-5p
Stx3	let-7i-5p
Frmd4b	let-7i-5p
Ppme1	let-7i-5p
Elovl4	let-7i-5p
Klhdc8b	let-7i-5p
Dmd	let-7i-5p
Icmt	miR-100-5p
Syt1	miR-128-3p
Stk35	miR-128-3p
Snap25	miR-128-3p
4932438A13Rik	miR-128-3p
Sv2a	miR-128-3p
Wdtc1	miR-128-3p
Slc6a6	miR-128-3p
Ppme1	miR-128-3p
Tub	miR-128-3p
Mcf2l	miR-128-3p
Glul	miR-129-5p
Calm1	miR-129-5p
Slc25a25	miR-129-5p
Camk2d	miR-129-5p
Kmt2c	miR-129-5p
Fryl	miR-129-5p
Dmd	miR-129-5p
Itm2b	miR-143-3p
Atp6v1a	miR-143-3p
Ahcyl1	miR-143-3p
Mfn2	miR-143-3p
Hk2	miR-143-3p
Gabarapl1	miR-143-3p
Pea15a	miR-148a-3p
Mtcl1	miR-148a-3p
Stx3	miR-148a-3p
Usp33	miR-148a-3p
Gpi1	miR-148a-3p
Pea15a	miR-148b-3p
Mtcl1	miR-148b-3p
Stx3	miR-148b-3p
Usp33	miR-148b-3p
Gpi1	miR-148b-3p
Akt3	miR-16-5p
Nfe2l1	miR-16-5p
Acox1	miR-16-5p
Acsl6	miR-16-5p
Llgl2	miR-16-5p
Wapl	miR-16-5p
Pmm1	miR-16-5p
Atp6v1a	miR-16-5p
Hspa4l	miR-16-5p
Mfn2	miR-16-5p
Kif1b	miR-16-5p
Kmt2c	miR-16-5p
Fam193a	miR-16-5p
Hk2	miR-16-5p
Klhl18	miR-16-5p
Map4	miR-16-5p
Psap	miR-181a-5p
Atp2b1	miR-181a-5p
Zbtb4	miR-181a-5p
Ghitm	miR-181a-5p
Atp6v1a	miR-181a-5p
Mtcl1	miR-181a-5p
Crebrf	miR-181a-5p
Camsap1	miR-181a-5p
Usp33	miR-181a-5p
Kmt2c	miR-181a-5p
Ubl3	miR-181a-5p
Psap	miR-181b-5p
Atp2b1	miR-181b-5p
Zbtb4	miR-181b-5p
Ghitm	miR-181b-5p
Atp6v1a	miR-181b-5p
Mtcl1	miR-181b-5p
Crebrf	miR-181b-5p
Camsap1	miR-181b-5p
Usp33	miR-181b-5p
Kmt2c	miR-181b-5p
Ubl3	miR-181b-5p
Psap	miR-181d-5p
Atp2b1	miR-181d-5p
Zbtb4	miR-181d-5p
Ghitm	miR-181d-5p
Atp6v1a	miR-181d-5p
Mtcl1	miR-181d-5p
Crebrf	miR-181d-5p
Camsap1	miR-181d-5p
Usp33	miR-181d-5p
Kmt2c	miR-181d-5p
Ubl3	miR-181d-5p
Syne2	miR-182-5p
Adcy6	miR-182-5p
Slc1a2	miR-182-5p
Ahcyl1	miR-182-5p
Prkacb	miR-182-5p
Gramd1b	miR-182-5p
Rnf157	miR-183-5p
Ppp2r5c	miR-183-5p
Adcy6	miR-183-5p
Gnb1	miR-183-5p
Podxl	miR-183-5p
Clcn3	miR-183-5p
Frmd4b	miR-192-5p
Dgke	miR-19b-3p
Zbtb4	miR-19b-3p
Llgl2	miR-19b-3p
Calm1	miR-19b-3p
Ncald	miR-19b-3p
Tmbim6	miR-19b-3p
Mtcl1	miR-19b-3p
Crebrf	miR-19b-3p
8030462N17Rik	miR-19b-3p
Zfp516	miR-19b-3p
Stk35	miR-19b-3p
Mef2d	miR-19b-3p
Otud7b	miR-19b-3p
Usp33	miR-19b-3p
Wdr1	miR-19b-3p
Ubl3	miR-19b-3p
Impdh1	miR-19b-3p
Tub	miR-19b-3p
Atp11a	miR-19b-3p
Gramd1b	miR-19b-3p
Atp2c1	miR-19b-3p
Gucd1	miR-204-5p
Atp2b1	miR-204-5p
Rhot1	miR-204-5p
Socs7	miR-204-5p
Ndrg3	miR-204-5p
Ttyh1	miR-204-5p
Akt3	miR-20a-5p
Unc80	miR-20a-5p
Pip4k2c	miR-20a-5p
Ormdl3	miR-20a-5p
Zbtb4	miR-20a-5p
Pfkp	miR-20a-5p
Tob2	miR-20a-5p
Pkd1	miR-20a-5p
Vldlr	miR-20a-5p
Tmem127	miR-20a-5p
Mfn2	miR-20a-5p
Kmt2c	miR-20a-5p
Fbxl5	miR-20a-5p
Slc17a7	miR-20a-5p
Aplp2	miR-20a-5p
Gnb5	miR-20a-5p
Gucd1	miR-211-5p
Atp2b1	miR-211-5p
Rhot1	miR-211-5p
Socs7	miR-211-5p
Ndrg3	miR-211-5p
Ttyh1	miR-211-5p
Wapl	miR-217-5p
Atp6v1a	miR-217-5p
Dnajc5	miR-217-5p
Ubl3	miR-217-5p
Ybx3	miR-217-5p
Sphkap	miR-218-5p
Itm2c	miR-218-5p
Adarb1	miR-218-5p
Sec14l1	miR-218-5p
Nrxn3	miR-218-5p
Syngr1	miR-218-5p
Stxbp1	miR-218-5p
Pde4dip	miR-218-5p
Otud7b	miR-218-5p
Sv2a	miR-218-5p
Gnb1	miR-218-5p
Wdr1	miR-218-5p
Vopp1	miR-218-5p
Slc6a1	miR-218-5p
Ndrg4	miR-218-5p
Scamp5	miR-218-5p
Pea15a	miR-24-3p
Tmem9	miR-24-3p
Atp2b1	miR-24-3p
Camk2b	miR-24-3p
Atp1b2	miR-24-3p
Acsl6	miR-24-3p
Syp	miR-24-3p
Syt1	miR-27b-3p
Atp2b1	miR-27b-3p
Rhot1	miR-27b-3p
Rundc3a	miR-27b-3p
Adcy6	miR-27b-3p
Tmbim6	miR-27b-3p
Crebrf	miR-27b-3p
Zfp516	miR-27b-3p
Snap25	miR-27b-3p
4932438A13Rik	miR-27b-3p
Lrba	miR-27b-3p
Zzz3	miR-27b-3p
Epb41	miR-27b-3p
Kmt2c	miR-27b-3p
Add1	miR-27b-3p
Slc6a6	miR-27b-3p
Slc6a1	miR-27b-3p
Clcn3	miR-27b-3p
Akt3	miR-29a-3p
Atp2b1	miR-29a-3p
Sparc	miR-29a-3p
Dnmt3a	miR-29a-3p
Atp6v1a	miR-29a-3p
Zdhhc5	miR-29a-3p
Trafd1	miR-29a-3p
Impdh1	miR-29a-3p
Ybx3	miR-29a-3p
Dlg2	miR-29a-3p
Fam57b	miR-29a-3p
Scamp5	miR-29a-3p
Elovl4	miR-29a-3p
Kat6b	miR-328-3p
Snrk	miR-328-3p
Dennd5a	miR-370-3p
Ncoa2	miR-381-3p
Unc80	miR-381-3p
Mllt6	miR-381-3p
Itm2b	miR-381-3p
Kat6b	miR-381-3p
Vps13b	miR-381-3p
Kif1b	miR-381-3p
Map4	miR-381-3p
Ghitm	miR-7b-5p
Ankrd12	miR-7b-5p
Dnajc5	miR-7b-5p
Map4	miR-7b-5p
Ncoa2	miR-9-5p
Itm2c	miR-9-5p
Syt1	miR-9-5p
Map7	miR-9-5p
Ankrd40	miR-9-5p
Itm2b	miR-9-5p
Ankrd12	miR-9-5p
Crebrf	miR-9-5p
8030462N17Rik	miR-9-5p
Got1	miR-9-5p
Slc12a5	miR-9-5p
Zzz3	miR-9-5p
Wdtc1	miR-9-5p
Icmt	miR-9-5p
Fryl	miR-9-5p
Hk2	miR-9-5p
Ybx3	miR-9-5p
Slc6a6	miR-9-5p
Calb2	miR-9-5p
Snrk	miR-9-5p
Akt3	miR-93-5p
Unc80	miR-93-5p
Pip4k2c	miR-93-5p
Ormdl3	miR-93-5p
Zbtb4	miR-93-5p
Pfkp	miR-93-5p
Tob2	miR-93-5p
Pkd1	miR-93-5p
Vldlr	miR-93-5p
Tmem127	miR-93-5p
Mfn2	miR-93-5p
Kmt2c	miR-93-5p
Fbxl5	miR-93-5p
Slc17a7	miR-93-5p
Aplp2	miR-93-5p
Gnb5	miR-93-5p
Prkar1a	miR-96-5p
Syne2	miR-96-5p
Adcy6	miR-96-5p
Tmbim6	miR-96-5p
Slc25a25	miR-96-5p
Zdhhc5	miR-96-5p
Slc1a2	miR-96-5p
Icmt	miR-99a-5p
Icmt	miR-99b-5p
